# Supplementary material for: Hybrid Microwave/Solar Energy Harvesting System Using 3D-Printed Metasurfaces
Source: Materials (Basel). 2024 Dec 5;17(23):5969. doi: 10.3390/ma17235969 (PMC11643723; doi:10.3390/ma17235969)
Supplement: Supplementary file 1 [file materials-17-05969-s001.zip]

Archive with 1 entries (1 files):
- materials-3305861-supplementary.pdf
